# Supplementary material for: Effect of Multi-Directional Forging on Microstructure and Mechanical Properties of Dual-Phase Mg-8Li-3Al-0.3Si Alloy
Source: Materials (Basel). 2025 Apr 16;18(8):1829. doi: 10.3390/ma18081829 (PMC12029033; doi:10.3390/ma18081829)
Supplement: Supplementary file 1 [file materials-18-01829-s001.zip]

Archive with 1 entries (1 files):
- materials-3555489-supplementary.pdf
